# Supplementary material for: Uncovering Phenotypic Diversity and DArTseq Marker Loci Associated with Antioxidant Activity in Common Bean
Source: Genes (Basel). 2019 Dec 28;11(1):36. doi: 10.3390/genes11010036 (PMC7016922; doi:10.3390/genes11010036)
Supplement: Supplementary file 1 [file genes-11-00036-s001.zip]

Archive with 6 entries (6 files):
- Table S2.docx
- Table S3.docx
- Figure S1.jpg
- Figure S2.jpg
- Figure S3.jpg
- Table S1.docx
